# Supplementary material for: Circadian Genes MBOAT2/CDA/LPCAT2/B4GALT5 in the Metabolic Pathway Serve as New Biomarkers of PACA Prognosis and Immune Infiltration
Source: Life (Basel). 2023 Apr 30;13(5):1116. doi: 10.3390/life13051116 (PMC10221058; doi:10.3390/life13051116)
Supplement: Supplementary file 1 [file life-13-01116-s001.zip]

Archive with 7 entries (7 files):
- Figure S1.tif
- Figure S2.tif
- Figure S3.tif
- Figure S4.tif
- Table S1.pdf
- Table S2.pdf
- Table S3.pdf
